# Supplementary material for: Comparative Genome Analysis of Piscine Vibrio vulnificus: Virulence-Associated Metabolic Pathways
Source: Microorganisms. 2024 Dec 6;12(12):2518. doi: 10.3390/microorganisms12122518 (PMC11676643; doi:10.3390/microorganisms12122518)
Supplement: Supplementary file 1 [file microorganisms-12-02518-s001.zip]

Archive with 1 entries (1 files):
- microorganisms-3292585-supplementary.pdf
